# Supplementary material for: F2BMF (M = B and Al) Molecules: A Matrix Infrared Spectra and Theoretical Calculations Investigation
Source: Molecules. 2023 Jan 5;28(2):554. doi: 10.3390/molecules28020554 (PMC9867038; doi:10.3390/molecules28020554)
Supplement: Supplementary file 1 [file molecules-28-00554-s001.zip]

Archive with 1 entries (1 files):
- molecules-2017436-supplementary.pdf
